# Supplementary material for: NMNAT2:HSP90 Complex Mediates Proteostasis in Proteinopathies
Source: PLoS Biol. 2016 Jun 2;14(6):e1002472. doi: 10.1371/journal.pbio.1002472 (PMC4890852; doi:10.1371/journal.pbio.1002472)
Supplement: S1 Data — Raw data for Fig 1A, 1B and 1C is derived from RUSH Memory and Religious Orders Study. Sharing these data require a DUA but is “without restriction” upon request (http://www.rush.edu/radc). (XLSX) [file pbio.1002472.s001.xlsx]

## Sheet: Figure 1
Figure 1E
Human AD NMNAT2 QTY
Soluble Fraction
Control NMNAT2	Raw Intensities	GAPDH Normalized Intensities	Total Soluble+Insoluble
1	28329.3	24685.4	24764.1
2	29034.9	24702.4	24753.6
3	31900.7	20957.7	21108.9
4	27250.4	20462.4	21803.1
5	29830.4	25975.3	26418.6
6	28261	23075.9	23548
7	24652.6	21896.5	22743.6
8	23774.8	15405	15534.9
AD NMNAT2
1	8890.73	8890.73	12287.4
2	11855.6	10782.2	13232.7
3	9014.46	8945.2	12357.7
4	7487.17	6061.51	8655.41
5	10631.4	7647.39	9669.3
6	7777.71	6360.34	8185.08
7	14142.2	11608.8	15361.6
8	10876.7	7994.23	8905.95
GAPDH	Raw Intensities	Normalized Intensities
ctrl1	4377.94	1.14761
ctrl2	4483.89	1.17539
ctrl3	5806.72	1.52215
ctrl4	5080.31	1.33173
ctrl5	4380.99	1.14841
ctrl6	4672	1.2247
ctrl7	4294.98	1.12587
ctrl8	5887.47	1.54331
ad1	3814.82	1
ad2	4194.6	1.09955
ad3	3844.36	1.00774
ad4	4712.06	1.2352
ad5	5303.35	1.3902
ad6	4664.93	1.22284
ad7	4647.35	1.21823
ad8	5190.33	1.36057
Insoluble Fraction NMNAT2
Control	Raw Intensities	GAPDH Normalized Intensities
1	451.284	393.237	78.6473
2	301.113	256.182	51.2364
3	1151.11	756.243	151.249
4	8927.03	6703.34	1340.67
5	2545.43	2216.47	443.294
6	2891.3	2360.83	472.166
7	4768.33	4235.25	847.049
8	1002.11	649.325	129.865
AD
1	16983.2	16983.2	3396.64
2	13472.4	12252.6	2450.52
3	17194.4	17062.3	3412.46
4	16019.9	12969.5	2593.9
5	14054.3	10109.5	2021.91
6	11156.9	9123.71	1824.74
7	22859.1	18764.1	3752.82
8	6202.26	4558.57	911.715
		Average NMNAT2 Normalized Intensities	StDev	SEM	Normalized Fold Change	SEM FC
Soluble	Control	22145.1	3343.69	1182.17	1	0.053383
	AD	8536.3	1953.77	690.761	0.385472	0.0311925
Insoluble	Control	2196.36	2267.16	801.563
	AD	12727.9	4783.88	1691.36

## Sheet: Figure 2
		NO HS			HS			Recovery
mCherry	Exp1	4822	1.05169	1.02014	389	0.0806719	0.080122	995	0.206346	0.206932
	Exp2	4585	1		411	0.0896401		1012	0.22072
	Exp3	4625	1.00872		324	0.0700541		896	0.19373
HSP70	Exp1	4655	1.05844	1.05419	896	0.192481	0.196634	2965	0.63695	0.655145
	Exp2	4398	1		911	0.20714		3122	0.709868
	Exp3	4856	1.10414		924	0.19028		3004	0.618616
NMNAT2	Exp1	4855	1.01675	1.01787	1024	0.210917	0.22898	3657	0.753244	0.704594
	Exp2	4951	1.03686		1322	0.267017		3247	0.655827
	Exp3	4775	1		998	0.209005		3365	0.704712
PM	Exp1	3895	1	0.951733	1467	0.376637	0.425993	3315	0.851091	0.849884
	Exp2	3489	0.895764		1552	0.444827		3004	0.860992
	Exp3	3737	0.959435		1706	0.456516		3130	0.83757
ED	Exp1	3988	0.966788	0.978909	756	0.189569	0.185035	2342	0.587262	0.636242
	Exp2	4125	1		715	0.173333		2589	0.627636
	Exp3	4001	0.969939		769	0.192202		2776	0.693827
NMNAT2 CATP	Exp1	4876	1.15109	1.06744	885	0.181501	0.173374	982	0.201395	0.220438
	Exp2	4236	1		798	0.188385		996	0.235127
	Exp3	4453	1.05123		669	0.150236		1001	0.224792
NMNAT2 DeltaCTerm	Exp1	4321	1.01934	1.05253	652	0.150891	0.161089	947	0.219162	0.219054
	Exp2	4239	1		649	0.153102		885	0.208776
	Exp3	4825	1.13824		865	0.179275		1106	0.229223
NMNAT2 Delta N Term	Exp1	4711	1.08849	1.05291	1025	0.217576	0.229634	2996	0.635958	0.713963
	Exp2	4632	1.07024		1129	0.243739		3022	0.652418
	Exp3	4328	1		985	0.227588		3694	0.853512
		NO HS-Average	SEM	HS-Average	SEM	Recovery-Average	SEM
	mCherry	1	0.027671	0.080122	0.00980461	0.206932	0.0135045
	HSP70	1	0.0521987	0.196634	0.00916477	0.655145	0.0482703
	NMNAT2	1	0.0184547	0.22898	0.0329551	0.704594	0.0487086
	NMNAT2 Delta N Term	1	0.0467226	0.229634	0.0132012	0.713963	0.121133
	ED	1	0.0183331	0.185035	0.0102188	0.636242	0.053801
	PM	1	0.0525432	0.425993	0.0431416	0.849884	0.0117573
	NMNAT2 DeltaCTerm	1	0.0748563	0.161089	0.0157877	0.219054	0.010224
	NMNAT2 CATP	1	0.0768363	0.173374	0.0203318	0.220438	0.0172828

## Sheet: Figure 3
Figure 3B
	PHF-1 Analysis						Total Tau Analysis
	Exp1: PHF1 normalized to GAPDH	Exp2: PHF1 normalized to GAPDH	Exp3: PHF1 normalized to GAPDH	Average Normalized PHF1 Levels	STDEV	SEM	Exp1: Tau normalized to GAPDH	Exp2: Tau normalized to GAPDH	Exp3: Tau normalized to GAPDH	Average Normalized Tau Levels	STDEV	SEM
mcherry	1	0.999998	0.953073	0.984357	0.230548	0.133107	1	1	1	1	0.156	0.0900666
hsp70	0.680764	0.35409	0.242597	0.425817	0.227719	0.131474	1.06691	1.21164	0.55927	0.94594	0.342596	0.197798
nmnat2	0.66809	0.41162	0.350587	0.476766	0.168479	0.0972711	1.27138	0.903765	0.978743	1.0513	0.19425	0.11215
ed	0.582088	0.499328	0.389616	0.490344	0.0965501	0.0557433	1.22537	1.03272	1.004	1.08737	0.120378	0.0695005
pm	0.43823	0.258191	0.387595	0.361339	0.0928466	0.053605	1.06663	0.981871	0.877394	0.975297	0.0947875	0.0547256
catp	1.42837	0.950709	0.813852	1.06431	0.322623	0.186267	1.40089	1.10279	0.815426	1.10637	0.292748	0.169018
ctd	1.3867	0.953632	0.839001	1.05978	0.288866	0.166777	1.53437	1.08302	0.823484	1.14696	0.359729	0.20769
Figure 3D
	MC1 Intensity	AREA	Intensity/Area	Normalized Intensity to GFP Average
WT1	0.098773	350	0.000282209	0.151077		GFP	1	0.122536
WT2	0.12344	350	0.000352686	0.188806		WT	0.180649	0.030302
WT3	0.0987643	350	0.000282184	0.151064		ED	0.225794	0.0867502
WT4	0.123877	350	0.000353933	0.189474		cATP	0.991635	0.145915
WT5	0.14568	350	0.000416229	0.222823
GFP1	0.5467	350	0.001562	0.836197
GFP2	0.6732	350	0.00192343	1.02968
GFP3	0.59087	350	0.0016882	0.903757
GFP4	0.76554	350	0.00218726	1.17092
GFP5	0.63422	350	0.00181206	0.970062
GFP6	0.712234	350	0.00203495	1.08939
ED1	0.231234	350	0.000660669	0.353681
ED2	0.112345	350	0.000320986	0.171836
ED3	0.134567	350	0.000384477	0.205825
ED4	0.112345	350	0.000320986	0.171836
CATP1	0.789994	350	0.00225713	1.20832
CATP2	0.712233	350	0.00203495	1.08939
CATP3	0.556783	350	0.00159081	0.85162
CATP4	0.536475	350	0.00153279	0.820558
CATP5	0.662345	350	0.00189241	1.01308
CATP6	0.632112	350	0.00180603	0.966838
Figure 3E
	AT8	PHF-1	GAPDH	Normalized GAPDH	Normalized AT8	Normalized PHF-1	FC AT8	FC PHF-1
GFP1	24395.3	19966.7	16267.3	1.31898	18495.5	15138	0.985133	0.915792
GFP2	22762.2	20992.4	14964.5	1.21335	18759.8	17301.2	0.999208	1.04666
GFP3	25218.5	22681.9	16310.9	1.32251	19068.6	17150.6	1.01566	1.03755
WT1	10398.1	10154.3	16101.3	1.30552	7964.72	7777.95	0.424228	0.470538
WT2	9190.74	12859.3	13533.9	1.09735	8375.4	11718.5	0.446102	0.708928
WT3	9097.2	10058.2	14518.6	1.1772	7727.86	8544.21	0.411612	0.516893
ED1	7368.23	10408.1	12333.2	1	7368.23	10408.1	0.392457	0.629652
ED2	7117.23	9127.86	14121.9	1.14503	6215.78	7971.75	0.331073	0.482262
ED3	7638.33	9470.62	13796.6	1.11865	6828.16	8466.11	0.363691	0.512169		Average GFP AT8	18774.6
cATP1	21413.3	20866	13438	1.08958	19652.9	19150.6	1.04678	1.15854		Average GFP PHF-1	16529.9
cATP2	21450.7	23961.7	13294.3	1.07792	19900.1	22229.5	1.05994	1.34481
cATP3	19026.6	22253.6	14043	1.13863	16710	19544.1	0.89003	1.18235
			AT8 Normalized Intensity	StDEV	PHF-1 Normalized Intensity	SEM
		GFP	1	0.0152785	1	0.0730685
		WT	0.427314	0.0174508	0.565453	0.126396
		ED	0.362407	0.042074	0.541361	0.077911
		cATP	0.998917	0.0945283	1.22856	0.101369

## Sheet: Figure 4
Figure 4D
		PHF-1 Raw Intensity			GAPDH Raw Intensity			Normalized GAPDH			Normalized PHF1			PHF-1 FC
	Exp1	Exp2	Exp3	Exp1	Exp2	Exp3	Exp1	Exp2	Exp3	Exp1	Exp2	Exp3	Exp1	Exp2	Exp3
Scramble	10653.6	10183.2	7891.97	31803.8	30917.4	29482.5	1.99384	1.77956	1	5343.27	5722.28	7891.97	0.845564	0.905542	1.24889
siRNA	16366	17836.9	16122.2	23138.1	17373.6	23443.4	1.45057	1	0.795165	16366	17836.9	20275.3	2.58989	2.82267	3.20854
KRI	11973	12787.9	11916.7	35951	31985	35614	1.124	1	1.11346	10652.2	12787.9	10702.4	1.68569	2.02367	1.69364
siRNA+KRI	21179.7	21262.8	21946.2	19575.1	21534.2	20810.6	1	1.10008	1.06312	21179.7	19328.4	20643.2	3.35165	3.05869	3.26676
		Average FC	STDEV						Average Scramble	6319.18
	Scramble	0.999999	0.217624
	siRNA	2.8737	0.312468
	KRI	1.801	0.192881
	siRNA+KRI	3.2257	0.150734
Figure 4E
	NO HS1	NO HS2	NO HS3	HS1	HS2	HS3	Recovery1	Recovery2	Recovery3
NMNAT2	4226	4263	4625	1012	1054	1120	2314	2251	2385
NMNAT2+AAG	4526	4523	4587	1566	1378	1425	1321	1263	1359
NMNAT2+siRNA	4657	4756	4126	1510	1435	1456	1163	1188	1056
NMNAT2+KRI	4156	4563	4563	986	896	798	2015	2114	2065
NMNAT2+AAG+KRI	4369	4223	4523	1125	1048	1123	1025	1102	1058
NMNAT2+siRNA+KRI	4566	4258	4659	1025	1028	1104	1241	1124	988
		No HS			HS			Recovery
	Average Luc	Normalized Luc Exp 1	Normalized Luc Exp 2	Normalized Luc Exp 3	Normalized Luc Exp 1	Normalized Luc Exp 2	Normalized Luc Exp 3	Normalized Luc Exp 1	Normalized Luc Exp 2	Normalized Luc Exp 3
NMNAT2	4371.33	0.966753	0.975217	1.05803	0.23947	0.247244	0.242162	0.547563	0.528032	0.515676
NMNAT2+AAG	4545.33	0.995747	0.995087	1.00917	0.346001	0.304665	0.310661	0.291869	0.279239	0.296272
NMNAT2+siRNA	4513	1.03191	1.05384	0.914248	0.324243	0.301724	0.352884	0.249732	0.24979	0.255938
NMNAT2+KRI	4427.33	0.938714	1.03064	1.03064	0.237247	0.196362	0.174885	0.484841	0.463292	0.452553
NMNAT2+AAG+KRI	4371.67	0.99939	0.965993	1.03462	0.257496	0.248165	0.248287	0.234607	0.260952	0.233916
NMNAT2+siRNA+KRI	4494.33	1.01595	0.947415	1.03664	0.224485	0.241428	0.236961	0.271792	0.263974	0.212063
	NOHS	NoHS-STDEV	HS	HS-STDEV	Recovery	Recovery-STDEV
NMNAT2	1	0.050433	0.242959	0.00394761	0.530423	0.0160775
NMNAT2+AAG	1	0.00794563	0.320442	0.0223366	0.289127	0.00884125
NMNAT2+siRNA	1	0.0750693	0.326284	0.025641	0.25182	0.00356658
NMNAT2+KRI	1	0.0530752	0.202831	0.0316806	0.466895	0.0164429
NMNAT2+AAG+KRI	1	0.0343159	0.251316	0.00535257	0.243158	0.0154136
NMNAT2+siRNA+KRI	1	0.0467002	0.234291	0.00878106	0.249276	0.0324638
Figure 4F		AU @ 360nm			Blank Subtracted
	EXP1	EXP2	EXP3	EXP1	EXP2	EXP3	Average AU (normalized)
Blank+ATP	0.485	0.478	0.485	0.00233333	0.04533	0.05233	0.0333311	0.0270721
HSP90+CS+ATP	1.3525	1.3256	1.44233	0.91983	0.89293	1.00966	0.940807	0.0611268
NMNAT2+ATP	0.4656	0.52145	0.4986	0.03293	0.08878	0.06593	0.0625467	0.0280783
NMNAT2+CS+ATP	0.45696	0.54256	0.496665	0.02429	0.10989	0.063995	0.0660583	0.0428373
NMNAT2+HSP0+CS+ATP	2.56696	2.21265	2.88669	2.13429	1.77998	2.45402	2.12276	0.337165
cATP+HSP90+CS+ATP	1.4236	1.51247	1.53896	0.99093	1.0798	1.10629	1.05901	0.0604256
Blank Average	0.482667
Figure 4G
CS Dis-Aggregation Assay
Goal: Heat Induced aggregated CS and assess the refolding effect of NMNAT2 with or without HSP90
Temperature (RT)
Time (sec)	0	80	160	310	390	470	550	630	710	790	870	950	1030	1110	1190	1270	1350	1430	1510	1590	1670	1750	1830	1910	1990	2070	2150	2230	2310	2390	2470	2550	2630	2710	2790	2870	2950	3030	3110	3190	3270	3350	3430	3510	3590	3670	3750	3830	3910
NMNAT2+HSP90+ATP	0.2545	0.2545	0.2544	0.2546	0.2488	0.2411	0.2388	0.2365	0.2348	0.2312	0.2311	0.2308	0.2214	0.2207	0.2189	0.2175	0.2157	0.2185	0.2154	0.2109	0.2087	0.2064	0.2033	0.2007	0.1985	0.1955	0.1907	0.1921	0.1887	0.1844	0.1802	0.18	0.1749	0.1711	0.1652	0.17	0.16612	0.1607	0.1594	0.1425	0.14581	0.1452	0.1427	0.1411	0.1385	0.1324	0.1352	0.1311	0.1254
NMNAT2+ATP	0.2559	0.2544	0.2543	0.2536	0.2544	0.2573	0.2542	0.25336	0.25369	0.25426	0.25365	0.25663	0.2514	0.2519	0.2536	0.2542	0.2542	0.2541	0.2541	0.2511	0.2523	0.2532	0.2514	0.25121	0.2536	0.2514	0.2532	0.2541	0.25411	0.2541	0.2514	0.2588	0.2535	0.2511	0.2502	0.25	0.25411	0.2451	0.2442	0.2415	0.2459	0.24588	0.2426	0.2556	0.2441	0.2415	0.2415	0.2411	0.2408
HSP90+ATP	0.2615	0.2599	0.2587	0.2581	0.2563	0.2514	0.2512	0.2508	0.2498	0.2492	0.2467	0.2463	0.2415	0.2423	0.2411	0.2389	0.2368	0.2371	0.2312	0.2344	0.2311	0.2345	0.2337	0.2314	0.228	0.2271	0.2214	0.2236	0.2204	0.2214	0.2214	0.2204	0.2193	0.2185	0.21587	0.2111	0.2108	0.2107	0.2052	0.2017	0.2007	0.2042	0.2045	0.1989	0.1955	0.1942	0.1922	0.1908	0.19
cATP+HSP90+ATP	0.25415	0.2589	0.2508	0.2544	0.2524	0.2525	0.2502	0.24998	0.249	0.2495	0.2457	0.2427	0.2425	0.2417	0.2415	0.2409	0.2398	0.2385	0.2355	0.2342	0.2323	0.2322	0.2319	0.2324	0.2312	0.2308	0.2301	0.2289	0.2291	0.2254	0.2229	0.2231	0.2217	0.2207	0.2201	0.2195	0.2182	0.2172	0.2152	0.2115	0.2111	0.2104	0.2095	0.2086	0.2072	0.2042	0.2017	0.2011	0.2014
[truncated: 39 more columns]

## Sheet: Figure 5
Figure 5B
Ataxin1-82Q-GFP Only	mCherry	NMNAT2	ED	NTD	PM	cATP	CTD
12.1082	12.8152	4.64941	3.18823	3.05957	0.955322	8.8584	9.78247
9.14258	17.7839	3.72754	2.49048	2.87695	1.20728	10.6729	7.50049
6.16699	10.2546	6.27881	4.49829	6.59692	1.99878	9.40479	9.79126
8.53366	9.8898	5.60596	4.73218	3.13965	1.40918	9.23096	10.7446
15.9429	8.59847	2.20239	1.40454	2.9082	1.39063	20.3174	17.5103
12.8584	11.2565	3.51416	3.99448	4.96289	0.775391	11.4888	9.82391
10.6729	12.3686	7.27734	2.64648	2.19897	0.435059	12.1812	7.41785
9.40479	14.6548	4.61816	3.88477	3.6001	0.612305	12.5923	8.49268
20.3174	18.2655	4.03271	3.72461	2.8186	1.71777	10.3965	23.7422
11.4888	16.5486	3.48877	7.75195	5.11035	2.13892	11.4409	11.525
12.1812	9.63565	2.21899	6.76387	2.39111	3.81036	21.1768	16.3013
12.5923	9.9999	5.11597	7.01074	3.71338	3.30994	17.8867	9.23999
8.98779	8.65498	3.05957	2.85791	6.24316	0.884165	15.4976	6.3606
10.1128	9.98489	2.87695	3.30762	3.87012	0.989465	12.98	9.78247
10.7344	19.2565	3.59692	2.16162	4.92139	0.995617	17.5015	7.50049
12.6255	18.2565	3.13965	4.81885	3.99707	1.52165	10.9233	9.79126
14.0786	16.2655	2.9082	2.22266	2.88672	1.2565	13.7837	15.7446
9.86182	11.2549	5.07959	5.64356	5.70264	2.26547	8.45898	17.5103
20.374	10.1549	4.98145	5.37793	4.93428	0.846547	10.7344	16.2655
7.99707	9.54747	5.47656	2.44727	3.88998	0.665465	12.6255	8.35688
						14.0786
						7.27295
Figure 5D
Ataxin New-1				Ataxin New-2				Ataxin New-3
Soluble	Intensity	GAPDH-Normalized		Soluble	Intensity	GAPDH-Normalized		Soluble	Intensity	GAPDH-Normalized
mCherry	9827.33	8805.8		mCherry	18829.3	15722.5		mCherry	13474	13474
HSP70	4625.13	4185.98		HSP70	4385.6	3866.49		HSP70	6666.2	6517.06
WT	4541.84	4408.78		WT	4840.6	4840.6		WT	8488.69	8182.42
NT	6573.55	6218.26		NT	4494.84	3411.99		NT	8948.1	8427.81
ED	4676.26	4529.12		ED	3931.08	2925.12		ED	5471.4	5062.25
PM	5625.96	5625.96		PM	4956.79	3531.14		PM	4007.28	3773.97
CT	11364.9	10315.5		CT	21189.9	13433.4		CT	8083.98	7277.21
cATP	12481.4	11986.6		cATP	13583.3	8967.17		cATP	10963.8	10227.7
Insoluble	Intensity	GAPDH-Normalized		Insoluble	Intensity	GAPDH-Normalized		Insoluble	Intensity	GAPDH-Normalized
mCherry	17803.3	15952.7		mCherry	13978.5	11672.1		mCherry	16560.7	16560.7
HSP70	6437.55	5826.31		HSP70	4353.26	3837.98		HSP70	6365.96	6223.53
WT	5727.72	5559.92		WT	8168.45	8168.45		WT	5644.08	5440.45
NT	5303.13	5016.51		NT	6980.03	5298.47		NT	6144.08	5786.83
ED	4757.03	4607.35		ED	7839.03	5833.02		ED	5881.79	5441.96
PM	6799.38	6799.38		PM	5840.55	4160.72		PM	4982.79	4692.69
CT	16252.9	14752.2		CT	17420.2	11043.6		CT	14809.7	13331.7
cATP	16016.2	15381.2		cATP	23004.9	15186.9		cATP	13517.9	12610.3
GAPDH	Intensity	Normalized		GAPDH	Intensity	Normalized		GAPDH	Intensity	Normalized
mCherry	18262.7	1.11601		mCherry	13770.6	1.1976		mCherry	14758.6	1
HSP70	18081.1	1.10491		HSP70	13042.3	1.13426		HSP70	15096.4	1.02289
WT	16858.2	1.03018		WT	11498.5	1		WT	15311	1.03743
NT	17299.3	1.05714		NT	15147.7	1.31737		NT	15669.7	1.06173
ED	16896	1.03249		ED	15452.9	1.34391		ED	15951.4	1.08082
PM	16364.3	1		PM	16140.9	1.40374		PM	15671	1.06182
CT	18029	1.10172		CT	18137.7	1.5774		CT	16394.8	1.11086
cATP	17039.9	1.04128		cATP	17417.7	1.51478		cATP	15820.9	1.07197
Average mCherry Soluble	12667.4
Average mCherry Insoluble	14728.5
	Soluble1	Soluble2	Soluble3	Insoluble 1	Insoluble 2	Insoluble 3
mCherry	0.695152	1.24117	1.06367	1.08312	0.792484	1.12441
HSP70	0.330452	0.305231	0.514473	0.395582	0.260583	0.422552
WT	0.348041	0.382129	0.645941	0.377495	0.554604	0.369384
NT	0.490885	0.269351	0.665313	0.3406	0.359744	0.392902
ED	0.35754	0.230916	0.399627	0.31282	0.396038	0.369486
PM	0.444128	0.278757	0.297927	0.461649	0.282495	0.318614
CT	0.814333	1.06047	0.574481	1.00161	0.749816	0.905167
cATP	0.946255	0.707891	0.807399	1.04432	1.03113	0.856188
	Average Soluble	STDEV Soluble	SEM	Average Insoluble	STDEV Insoluble	SEM
mCherry	1	0.278524	0.160806	1	0.180899	0.104442
HSP70	0.383385	0.114224	0.0659471	0.359572	0.0867816	0.0501034
WT	0.458704	0.163046	0.0941346	0.433828	0.104674	0.0604334
NT	0.475183	0.198447	0.114574	0.364415	0.026462	0.0152778
ED	0.329361	0.0878146	0.0506998	0.359448	0.0425073	0.0245416
PM	0.340271	0.0904522	0.0522226	0.354253	0.0947451	0.0547011
CT	0.816428	0.243	0.140296	0.885532	0.127041	0.0733474
cATP	0.820515	0.119722	0.0691215	0.977212	0.105017	0.0606315
Figure 5G
GFP Intensity	Soluble 1				Soluble			Insoluble
	sc	30325			Normalized GFP1	Normalized GFP2	Average	Normalized GFP1	Normalized GFP2	Average
	kri	27384.9		sc	20791	17205.3	19243	14371.4	11651.1	13265
	si	42106		kri	23474.9	18895.8	21258	18965.5	18311.1	16589
	si+kri	41882.9		si	33049.9	27859.6	25633	28464.7	24913.6	21156
				si+kri	41882.9	37620.7	29563	29391.2	26754.5	27896
	Soluble 2
	sc	22088.2		Soluble	Normalized to Sc	Normalized to Sc	Normalized to Sc	Average	StDEV	SEM
	kri	24448.4		sc	1.08969	0.901756	1.00856	1	0.0942575	0.0544196
	si	32790.8		kri	1.12909	1.09826	1.10471	1.11069	0.0162628	0.00938934
	si+kri	37620.7		si	1.58963	1.61925	1.33207	1.51365	0.157948	0.0911911
				si+kri	2.01447	2.18658	1.5363	1.91245	0.336931	0.194527
	Insoluble 1			Insoluble	Normalized to Sc	Normalized to Sc	Normalized to Sc	Average	StDEV	SEM
	sc	20961.5		sc	1.0974	0.889678	1.01292	1	0.104463	0.0603116
	kri	22124.4		kri	1.31967	1.57158	1.21754	1.3696	0.182225	0.105208
	si	36264.3		si	1.98065	2.13826	1.55273	1.89055	0.302984	0.174928
	si+kri	29391.2		si+kri	2.04512	2.29626	2.04741	2.1296	0.144337	0.0833328
	Insoluble 2
	sc	14957.7
	kri	23691.8
	si	29323.4
	si+kri	26754.5
	GAPDH 1
	sc	33295
	kri	26629.4
	si	29082.2
	si+kri	22827.3
	GAPDH2
	sc	30732.3
	kri	30972.7
	si	28175.6
	si+kri	23938.4

## Sheet: Figure 6
Figure 6 A/B	AU (Intensity)																Percent of GFP control
	DMSO 1	DMSO 2	DMSO 3	DMSO 4	DMSO 5	DMSO6	DMSO7	DMSO8	MG-132-1	MG-132-2	MG-132-3	MG-132-4	MG-132-5	MG132-6	MG132-7	MG132-8	DMSO 1	DMSO 2	DMSO 3	DMSO 4	DMSO 5	DMSO6	DMSO7	DMSO8	MG-132-1	MG-132-2	MG-132-3	MG-132-4	MG-132-5	MG132-6	MG132-7	MG132-8
WT-GFP	0.96847	0.946578	0.948568	0.982376	0.938476	0.9537	0.9347	0.9223	0.810284	0.828941	0.778386	0.83729	0.756484	0.8162	0.75326	0.7157	102.019	99.7133	99.9228	103.484	98.8598	100.463	98.462	97.1558	85.3559	87.3213	81.9958	88.2007	79.6886	85.9791	79.349	75.3924
WT-WT	1.12939	0.938487	1.11828	1.0587	1.02849	1.0364	1.0446	1.0947	1.12938	1.38387	1.28374	1.18938	1.14564	1.15363	1.08363	1.11673	118.97	98.861	117.8	111.524	108.342	109.175	110.039	115.317	118.97	145.778	135.23	125.291	120.682	121.524	114.151	117.637
WT-ED	1.03949	0.974855	0.987739	1.02848	1.09438	0.9948	0.9839	1.0284	1.18328	1.17635	1.03849	1.22819	1.18476	1.0893	1.1129	1.08433	109.5	102.692	104.049	108.34	115.283	104.793	103.645	108.332	124.647	123.917	109.395	129.379	124.803	114.748	117.234	114.224
WT-cATP	1.10393	0.999274	0.975644	0.99182	1.02928	1.0303	0.98872	1.02393	0.917126	0.826375	0.862555	0.789019	0.837468	0.79484	0.74536	0.81263	116.289	105.264	102.775	104.479	108.426	108.533	104.153	107.862	96.6108	87.051	90.8622	83.1158	88.2195	83.7291	78.5168	85.6031
KO-GFP	0.873647	0.837628	0.816726	0.836466	0.794848	0.8734	0.8821	0.8034	0.575769	0.418273	0.558349	0.495867	0.527274	0.49282	0.51632	0.44628	92.0306	88.2364	86.0346	88.114	83.7299	92.0046	92.9211	84.6308	60.652	44.0613	58.8169	52.235	55.5434	51.914	54.3896	47.0115
KO-WT	1.10289	0.937479	0.927665	0.993787	1.04755	0.9567	0.9821	0.9932	1.19284	1.18375	1.11928	1.08346	1.17365	1.08439	1.10238	0.994783	116.18	98.7547	97.7209	104.686	110.349	100.78	103.455	104.624	125.655	124.698	117.906	114.133	123.634	114.231	116.126	104.791
KO-ED	0.937876	0.947757	0.998368	1.03846	1.04866	0.9582	0.9661	0.9538	1.19385	1.15375	1.18274	1.28274	1.18178	1.19328	1.20348	1.08346	98.7966	99.8374	105.169	109.392	110.466	100.938	101.77	100.474	125.761	121.537	124.59	135.125	124.49	125.701	126.776	114.133
KO-cATP	0.917277	0.957384	0.940596	1.02838	0.94876	0.9573	0.99823	1.02943	0.612727	0.558393	0.583923	0.467484	0.516263	0.47383	0.563273	0.537237	96.6266	100.852	99.0831	108.33	99.9431	100.843	105.154	108.441	64.5452	58.8216	61.5109	49.2451	54.3836	49.9136	59.3356	56.593
																	Percent of GFP control
	Control 1	Control 2	Control 3	Control 4	Control 5	Control 6	Control 7	Control 8	KCL-1	KCL-2	KCL-3	KCL-4	KCL-5	KCL-6	KCL-7	KCL-8	Control 1	Control 2	Control 3	Control 4	Control 5	Control 6	Control 7	Control 8	KCL-1	KCL-2	KCL-3	KCL-4	KCL-5	KCL-6	KCL-7	KCL-8
WT-GFP	0.993875	0.946759	0.954766	0.97389	0.918275	0.9948	1.0284	0.9845	0.827376	0.856483	0.816265	0.867484	0.78594	0.82738	0.856362	0.791283	101.998	97.1624	97.9842	99.9468	94.2393	102.093	105.541	101.036	84.9106	87.8978	83.7703	89.0268	80.6583	84.911	87.8854	81.2065
WT-WT	1.03989	1.12939	0.993848	1.04389	1.04959	1.0394	1.0475	0.9856	0.937477	0.993855	1.12939	1.08749	1.18476	1.0283	0.94748	1.03749	106.721	115.906	101.995	107.13	107.716	106.67	107.501	101.149	96.2099	101.996	115.905	111.605	121.587	105.531	97.2365	106.474
WT-ED	1.10384	0.948759	0.993879	1.12837	1.03849	0.98376	0.9563	0.9326	0.817267	0.847578	0.857439	0.918284	0.838748	0.793844	0.759403	0.826363	113.283	97.3677	101.998	115.801	106.576	100.96	98.1416	95.7094	83.8732	86.9839	87.9959	94.2402	86.0777	81.4693	77.9348	84.8067
WT-cATP	1.02884	1.01298	0.932884	1.10198	0.938479	1.04875	0.9567	0.9987	0.92874	1.02885	1.11293	1.09489	1.19038	1.02894	1.02736	0.938737	105.586	103.959	95.7385	113.093	96.3127	107.629	98.1827	102.493	95.3133	105.587	114.216	112.364	122.165	105.596	105.435	96.3393
KO-GFP	0.817265	0.826368	0.782984	0.812944	0.83648	0.8124	0.82321	0.8046	0.565474	0.495886	0.458768	0.519298	0.573646	0.428729	0.528289	0.447833	83.873	84.8072	80.3548	83.4295	85.8449	83.3737	84.4831	82.5732	58.0326	50.891	47.0817	53.2937	58.8713	43.9989	54.2164	45.9595
KO-WT	0.984897	0.992885	1.08948	1.03675	0.97749	0.9985	0.9837	0.9872	0.93875	0.917785	0.948786	1.02935	1.08438	0.937837	0.917827	0.999847	101.076	101.896	111.809	106.398	100.316	102.472	100.954	101.313	96.3406	94.189	97.3705	105.638	111.286	96.2469	94.1933	102.611
KO-ED	0.937755	0.927128	0.917827	0.956387	0.927679	0.97839	0.9899	0.918723	0.617173	0.636526	0.618288	0.654874	0.593828	0.559439	0.519294	0.532922	96.2384	95.1478	94.1933	98.1506	95.2043	100.409	101.59	94.2853	63.3382	65.3244	63.4527	67.2074	60.9424	57.4133	53.2933	54.6919
KO-cATP	0.936272	0.984778	0.926746	0.945237	0.917638	0.98394	0.9227	0.93894	0.927477	0.954764	0.892765	0.892776	0.918727	0.937278	0.917274	0.878347	96.0863	101.064	95.1086	97.0063	94.1739	100.978	94.6934	96.3601	95.1836	97.984	91.6213	91.6224	94.2857	96.1895	94.1365	90.1417
	DMSO-Average	MG132-Average	KCL-Control Average	KCL Average	DMSO SD	MG132 SD	KCL-Control SD	KCL SD
WT-GFP	100.01	82.9104	100	85.0333	2.00981	4.52393	3.49388	3.10983
WT-WT	111.253	124.908	106.848	107.068	6.40135	10.5249	4.46227	8.88413
WT-ED	107.079	119.793	103.73	85.4227	4.17101	6.85249	7.48126	4.80646			Colors mean each separate repeats
WT-cATP	107.223	86.7135	102.874	107.127	4.24845	5.44871	5.99624	9.00269
KO-GFP	88.4628	53.078	83.5924	51.5431	3.55173	5.58401	1.64822	5.53492
KO-WT	104.569	117.647	103.279	99.7344	6.14751	6.98306	3.92708	6.1793
KO-ED	103.355	124.764	96.9023	60.7079	4.474	5.81626	2.83891	5.07215
KO-cATP	102.409	56.7936	96.9339	93.8956	4.38234	5.38618	2.68432	2.6262

## Sheet: Figure 7
Figure 7B
	SNAP25	Synaptophysin	RIM1alpha	GAPDH	Normalized GAPDH	Normalized SNAP25	Normalized Synaptophysin	Normalized RIM1alpha	FC SNAP25	FC Synapto	FC RIM1
WT1	15169	8675.59	9814.83	14430	1.63411	9282.75	5309.06	6006.23	1.02167	1.06627	0.969384
WT2	13687.5	9628.83	9951.88	14819.4	1.67821	8155.97	5737.55	5930.04	0.897659	1.15232	0.957088
WT3	16504.9	6540.1	11094.5	14843.6	1.68095	9818.77	3890.72	6600.12	1.08067	0.781408	1.06524
KO1	7920.33	3165.84	4774.57	13594.3	1.53948	5144.8	2056.43	3101.41	0.566245	0.413012	0.500557
KO2	8195.23	4870.86	5116.15	13202.3	1.49509	5481.42	3257.9	3421.97	0.603294	0.654315	0.552294
KO3	4084.62	1830.72	4141.23	8830.47	1	4084.62	1830.72	4141.23	0.44956	0.36768	0.668379
						RIM1 WT Average	6178.8
						SNAP25 WT average	9085.83
						Synaptophysisn WT Average	4979.11
Figure 7D
	NMNAT2	NMNAT2-GAPDH Normalized	NMNAT2 Fold Change	Synaptophysin	Synaptophysin-GAPDH Normalized	Synaptophysin Fold Change	VGlut1	VGlut1-GAPDH Normalized	VGlut1 Fold Change	SNAP25	SNAP25 GAPDH Normalized	SNAP25 Fold Change	RIM1alpha	RIM1 alpha GAPDH Normalized	Rim1 alpha Fold Change	PSD95	PSD95 GAPDH Normalized	PSD95 Fold Change	HSP90	HSP90 GAPDH Normalized	HSP90 Fold Change	NR1	NR1 GAPDH Normalized	NR1 Fold Change
WT1	16440.3	5284.83	0.724603	7112.84	2286.47	0.584833	19014.3	6112.26	0.591609	13073	4202.4	0.646442	11768.2	3782.97	0.644573	13844.8	4450.52	0.609386	28713.2	9230.04	0.671087	9140.86	2938.39	0.744573
WT2	14114.8	14114.8	1.93529	7137.96	7137.96	1.82575	19865.2	19865.2	1.92276	11654.1	11654.1	1.79271	11787.5	11787.5	2.00846	14052.3	14052.3	1.9241	22313.8	22313.8	1.62237	5960.15	5960.15	1.51027
WT3	14604.3	8711.08	1.19438	7869.08	4693.72	1.20056	19867.7	11850.6	1.14702	13106.2	7817.53	1.20255	11639.4	6942.64	1.18294	14298.3	8528.56	1.16777	16441.8	9807.14	0.713047	4158.4	2480.38	0.628516
WT4	14690.5	3417.71	0.468603	7943.79	1848.1	0.472707	20772.6	4832.69	0.467759	14490.7	3371.21	0.518583	11512	2678.22	0.456338	14319.8	3331.46	0.456159	29882.4	6952.05	0.505462	11220	2610.3	0.661436
WT5	13999.5	7638.29	1.04729	8735.79	4766.33	1.21913	22822.2	12452	1.20524	13533.7	7384.1	1.13587	11706	6386.89	1.08825	15475.8	8443.74	1.15616	36358.9	19837.8	1.44234	11051.8	6029.98	1.52797
WT6	14391.3	4593.72	0.629845	8537.15	2725.08	0.697021	21543.6	6876.77	0.665607	14334.4	4575.57	0.703845	11389.1	3635.44	0.619436	15705.2	5013.14	0.686423	45057	14382.3	1.04569	11463.7	3659.24	0.927232
HET1	10002.5	5366.2	0.73576	5072.67	2721.4	0.69608	15521.8	8327.18	0.805993	7358.43	3947.67	0.607258	3983.72	2137.2	0.364153	6546.91	3512.31	0.480922	44778.4	24022.9	1.74663	12642	6782.21	1.71858
HET2	8808.96	3970.07	0.544336	5572.67	2511.52	0.642396	17482.9	7879.29	0.762641	4970.13	2239.96	0.344567	5586.6	2517.8	0.429003	8819.13	3974.65	0.544228	30191.1	13606.7	0.989299	5123.4	2309.04	0.585098
HET3	13700.7	5928.66	0.812879	7145.38	3091.99	0.79087	19915.9	8618.14	0.834155	9688.43	4192.44	0.644909	9162.43	3964.82	0.675559	13409.3	5802.54	0.794511	45862	19845.7	1.44292	13424.6	5809.19	1.47202
HET4	9285.84	4486.95	0.615206	5765.43	2785.87	0.712571	16207.9	7831.72	0.758037	4575.96	2211.12	0.34013	6391.72	3088.5	0.526244	8554.13	4133.39	0.565963	29140.7	14080.9	1.02378	6409.15	3096.93	0.784745
HET5	6013.72	2803.07	0.384328	5404.43	2519.07	0.644327	14203.4	6620.36	0.640789	3299.36	1537.87	0.236566	5473.13	2551.09	0.434676	6873.01	3203.59	0.438651	36639.3	17078	1.24169	12960	6040.8	1.53071
HET6	8867.35	4909.02	0.673075	4527.38	2506.38	0.641082	10945	6059.22	0.586475	3721.53	2060.26	0.316923	6871.72	3804.22	0.648194	9083.72	5028.8	0.688567	23845	13200.7	0.959785	12459.6	6897.68	1.74784
7293.41	4577.33		3909.61			10331.6			6500.82			5868.95			7303.28
	GAPDH			Neurofilament	Neurofilament-GAPDH Normalized	Neurofilament Fold Change	MAP2	MAP2 GAPDH Normalized	MAP2 Fold Change
WT1	13827	3.11084		7383.89	2373.6	0.781439	7613.13	2447.29	0.829085
WT2	4444.77	1		3533.65	3533.65	1.16335	4375.31	4375.31	1.48225
WT3	7451.72	1.67651		6462.72	3854.86	1.2691	5417.77	3231.57	1.09478
WT4	19105.2	4.29836		11746.4	2732.76	0.899682	11694.3	2720.65	0.92169
WT5	8146.43	1.83281		6077.13	3315.74	1.09161	5202.23	2838.39	0.961579
WT6	13924.6	3.13281		7563.35	2414.24	0.794818	6571.41	2097.61	0.710619
HET1	8285.01	1.86399		5409.6	2902.16	0.955451	3374.82	1810.53	0.613366
HET2	9862.25	2.21884		6959.67	3136.62	1.03264	5095.65	2296.53	0.77801
HET3	10271.5	2.31093		5647.96	2444.02	0.804623	5829.77	2522.7	0.854629
HET4	9198.55	2.06952		6427.01	3105.55	1.02241	6065.89	2931.06	0.992973
HET5	9535.84	2.14541		5901.84	2750.92	0.90566	6226.31	2902.16	0.983181
HET6	8028.77	1.80634		4200.72	2325.54	0.765616	5683.35	3146.34	1.0659
			3037.47			2951.8
Fold Change to Plot	NMNAT2	Synaptophysin	VGlut1	SNAP25	RIM1alpha	HSP90	NR1
WT1	0.724603	0.584833	0.591609	0.646442	0.644573	0.671087	0.744573
WT2	1.93529	1.82575	1.92276	1.79271	2.00846	1.62237	1.51027
WT3	1.19438	1.20056	1.14702	1.20255	1.18294	0.713047	0.628516
WT4	0.468603	0.472707	0.467759	0.518583	0.456338	0.505462	0.661436
WT5	1.04729	1.21913	1.20524	1.13587	1.08825	1.44234	1.52797
WT6	0.629845	0.697021	0.665607	0.703845	0.619436	1.04569	0.927232
HET1	0.73576	0.69608	0.805993	0.607258	0.364153	1.74663	1.71858
HET2	0.544336	0.642396	0.762641	0.344567	0.429003	0.989299	0.585098
HET3	0.812879	0.79087	0.834155	0.644909	0.675559	1.44292	1.47202
HET4	0.615206	0.712571	0.758037	0.34013	0.526244	1.02378	0.784745
HET5	0.384328	0.644327	0.640789	0.236566	0.434676	1.24169	1.53071
HET6	0.673075	0.641082	0.586475	0.316923	0.648194	0.959785	1.74784

## Sheet: Figure S1
Figure S1A
		NMNAT2 FC	Average Fold Change	STDEV	NMNAT1 FC
	Ctrl1	1.12	1.06071	0.105847	1.134	1.00453	0.147498
	Ctrl2	1.085			1.118
	Ctrl3	1.25			0.9746
	Ctrl4	0.98			1.2018
	Ctrl5	1			0.92353
	Ctrl6	1.06			0.8525
	Ctrl7	0.93			0.8273
	NDC1	0.761834	0.662844	0.182709	1.5637	1.04601	0.573357
	NDC2	0.566628			1.31475
	NDC3	0.644025			0.4664
	NDC4	0.319297			1.5485
	NDC5	0.872336			1.5737
	NDC6	0.799976			0.43764
	NDC7	0.675813			0.41737
	AD1	0.197394	0.318338	0.216623	1.27364	0.9507	0.314778
	AD2	0.152225			0.5793
	AD3	0.231678			1.1645
	AD4	0.12043			1.41283
	AD5	0.788613			1.02364
	AD6	0.399917			0.78263
	AD7	0.25216			0.776256
	AD8	0.404283			0.5928
		NMNAT2	FC	STDEV	SEM
		Control	1.06071	0.105847	0.0400064
		NDAN	0.662844	0.182709	0.0690575
		AD	0.318338	0.216623	0.0765877
		NMNAT1
		Control	1.00453	0.147498	0.055749
		NDAN	1.046	0.573357	0.216708
		AD	0.9507	0.314778	0.111291
Figure S1B
Soluble Fraction
Control NMNAT2	Raw Intensities	GAPDH Normalized Intensities	Total Soluble+Insoluble
1	28329.3	24685.4	24764.1
2	29034.9	24702.4	24753.6
3	31900.7	20957.7	21108.9
4	27250.4	20462.4	21803.1
5	29830.4	25975.3	26418.6
6	28261	23075.9	23548
7	24652.6	21896.5	22743.6
8	23774.8	15405	15534.9
AD NMNAT2
1	8890.73	8890.73	12287.4
2	11855.6	10782.2	13232.7
3	9014.46	8945.2	12357.7
4	7487.17	6061.51	8655.41
5	10631.4	7647.39	9669.3
6	7777.71	6360.34	8185.08
7	14142.2	11608.8	15361.6
8	10876.7	7994.23	8905.95
NDAN NMNAT2
1	17904.7	17904.7	20880.2
2	24245.8	14859.5	17393.9
3	21176.9	13757.4	16899.6
4	24772.2	15247.1	17584.8
5	19015.9	12707.9	14841.1
GAPDH	Raw Intensities	Normalized Intensities
ctrl1	4377.94	1.14761
ctrl2	4483.89	1.17539
ctrl3	5806.72	1.52215
ctrl4	5080.31	1.33173
ctrl5	4380.99	1.14841
ctrl6	4672	1.2247
ctrl7	4294.98	1.12587
ctrl8	5887.47	1.54331
ad1	3814.82	1
ad2	4194.6	1.09955
ad3	3844.36	1.00774
ad4	4712.06	1.2352
ad5	5303.35	1.3902
ad6	4664.93	1.22284
ad7	4647.35	1.21823
ad8	5190.33	1.36057
NDAN1	19478.3	1
NDAN2	31782.1	1.63167
NDAN3	29983	1.53931
NDAN4	31646.8	1.62472
NDAN5	29147	1.49638
		Average NMNAT2 Normalized Intensities	StDev	SEM	Normalized Fold Change	SEM FC
Soluble	Control	22145.1	3343.69	1182.17	1	0.053383
	NDAN	14895.3	1953.27	873.53	0.672625	0.0394458
	AD	8536.3	1953.77	690.761	0.385472	0.0311925

## Sheet: Figure S2
Luciferase Assay
		LUC (AU)
	No Heat Shock	mCherry	NMNAT1	NMNAT2	NMNAT3	HSP70
	Exp1	3425	3558	5284	3468	3669
	EXP2	3124	2665	2922	2168	2947
	EXP3	2711	2717	2832	2171	4243
	Heat Shock
	Exp1	211	833	629	810	564
	EXP2	201	580	785	603	787
	EXP3	148	390	822	636	697
	Recovery
	Exp1	412	1429	3189	1555	2397
	EXP2	506	1427	2151	1538	2154
	EXP3	482	1476	2386	1630	2614
Normalization	No Heat Shock	mCherry	NMNAT1	NMNAT2	NMNAT3	HSP70
	Exp1	1	1	1	1	0.864718
	EXP2	0.912117	0.749016	0.55299	0.625144	0.694556
	EXP3	0.791533	0.763631	0.535958	0.626009	1
	Heat Shock
	Exp1	0.0616058	0.23412	0.119039	0.233564	0.15372
	EXP2	0.0643406	0.217636	0.268652	0.278137	0.267051
	EXP3	0.0545924	0.143541	0.290254	0.292953	0.164271
	Recovery
	Exp1	0.120292	0.40163	0.60352	0.448385	0.653312
	EXP2	0.161972	0.53546	0.73614	0.70941	0.730913
	EXP3	0.177794	0.543246	0.842514	0.750806	0.616074
Final Calculations
	No HS	SEM	HS	SEM	Recovery	SEM
mCherry	1	0.0604256	0.0601796	0.00290301	0.153353	0.0171498
Hsp70	1	0.0883656	0.195014	0.0361471	0.666766	0.0338269
NMNAT1	1	0.0813349	0.198432	0.0278553	0.493445	0.0459626
NMNAT2	1	0.151922	0.225981	0.0538339	0.727391	0.0691302
NMNAT3	1	0.124808	0.268218	0.0178469	0.6362	0.0946648

## Sheet: Figure S3
Lysozyme: CS Assay
	Time (Sec)
Conc.	0	80	160	310	390	470	550	630	710	790	870	950	1030	1110	1190	1270	1350	1430	1510	1590	1670	1750	1830	1910	1990	2070	2150	2230	2310	2390	2470	2550	2630	2710	2790	2870	2950	3030	3110	3190	3270	3350	3430	3510	3590	3670	3750	3830	3910
0uM	0.0882	0.08823	0.089	0.09	0.0902	0.0912	0.0914	0.0915	0.0918	0.089	0.0894	0.0887	0.0912	0.089	0.0917	0.093	0.095	0.0936	0.097	0.099	0.101	0.109	0.114	0.1149	0.118	0.123	0.129	0.137	0.138	0.151	0.156	0.161	0.161	0.165	0.165	0.173	0.174	0.175	0.18	0.181	0.193	0.191	0.193	0.1924	0.198	0.2	0.2112	0.2145	0.21
1uM	0.0841	0.0853	0.0818	0.0817	0.0821	0.0841	0.0842	0.0894	0.0881	0.0887	0.0894	0.0887	0.0895	0.089	0.0917	0.0904	0.0917	0.0936	0.0952	0.0971	0.1033	0.1061	0.1112	0.1149	0.1164	0.1213	0.1264	0.1332	0.1313	0.1406	0.1459	0.1492	0.1468	0.149	0.1515	0.1567	0.1614	0.1641	0.1691	0.1734	0.175	0.177	0.1812	0.1824	0.1878	0.1959	0.1946	0.2005	0.1962
2uM	0.085	0.0853	0.083	0.081	0.08	0.0811	0.081	0.0804	0.0808	0.082	0.0814	0.0827	0.0825	0.0829	0.087	0.088	0.089	0.0901	0.0912	0.0918	0.0953	0.098	0.1	0.102	0.104	0.104	0.106	0.11	0.113	0.114	0.118	0.12	0.1268	0.129	0.1315	0.1367	0.1414	0.1441	0.1491	0.1634	0.165	0.166	0.174	0.175	0.1778	0.179	0.1806	0.189	0.1922
HSP70: CS Assay
	Time (Sec)
Conc.	0	80	160	310	390	470	550	630	710	790	870	950	1030	1110	1190	1270	1350	1430	1510	1590	1670	1750	1830	1910	1990	2070	2150	2230	2310	2390	2470	2550	2630	2710	2790	2870	2950	3030	3110	3190	3270	3350	3430	3510	3590	3670	3750	3830	3910
2	0.0826	0.0708	0.0744	0.0677	0.0706	0.0746	0.0796	0.0747	0.0756	0.0809	0.0761	0.0739	0.0746	0.0744	0.0764	0.083	0.078	0.0818	0.076	0.0778	0.0828	0.084	0.077	0.0846	0.0794	0.081	0.0798	0.0836	0.0837	0.0873	0.0807	0.0862	0.0865	0.083	0.0819	0.0842	0.092	0.0907	0.0923	0.09	0.0836	0.0866	0.086	0.0859	0.0856	0.0909	0.0917	0.0968	0.0911
1	0.0559	0.051	0.058	0.0516	0.0603	0.0668	0.0677	0.064	0.0639	0.0685	0.0634	0.0666	0.0654	0.0578	0.0673	0.0677	0.0646	0.0712	0.065	0.0673	0.0712	0.0736	0.0694	0.0764	0.0731	0.0762	0.0806	0.0778	0.0829	0.088	0.0921	0.0958	0.0963	0.0943	0.1008	0.1052	0.111	0.1175	0.1185	0.1211	0.1161	0.1198	0.1253	0.1256	0.1299	0.1328	0.1353	0.1429	0.1383
0.5	0.065	0.066	0.0667	0.0625	0.0649	0.0653	0.0677	0.0692	0.0689	0.0695	0.0713	0.0714	0.07135	0.07126	0.07163	0.07124	0.07148	0.07235	0.07187	0.07249	0.0722881	0.0723	0.07524	0.0817	0.08303	0.0853132	0.0855	0.08896	0.0918	0.09657	0.0975	0.0989	0.1089	0.1099	0.1152	0.11695	0.11786	0.1221	0.12914	0.1326	0.1332	0.1413	0.14736	0.149	0.1534	0.1574	0.15926	0.163	0.1696
0.25	0.0672	0.0602	0.0667	0.063	0.0649	0.0753	0.0777	0.0732	0.0741	0.0818	0.0745	0.0744	0.0745	0.0736	0.073	0.0824	0.0748	0.081	0.0787	0.08149	0.08181	0.0832	0.0824	0.0817	0.08103	0.0932	0.0955	0.1096	0.1128	0.11347	0.11876	0.12189	0.12525	0.1356	0.13678	0.14195	0.14786	0.14871	0.1514	0.156	0.162	0.1653	0.176	0.1805	0.188	0.19174	0.19226	0.195	0.199
0	0.0612	0.0614	0.0617	0.0641	0.068	0.071	0.0755	0.0792	0.0791	0.0799	0.07885	0.0844	0.085	0.0836	0.0873	0.08924	0.08748	0.0885	0.0887	0.08949	0.091	0.09432	0.0944	0.107	0.111	0.12	0.1255	0.1396	0.138	0.147	0.1476	0.1489	0.1565	0.162	0.175	0.1795	0.186	0.191	0.201	0.206	0.21032	0.213	0.21836	0.225	0.2234	0.2294	0.2316	0.2349	0.246
NMNAT1: CS Assay
	Time (Sec)
Conc.	0	80	160	310	390	470	550	630	710	790	870	950	1030	1110	1190	1270	1350	1430	1510	1590	1670	1750	1830	1910	1990	2070	2150	2230	2310	2390	2470	2550	2630	2710	2790	2870	2950	3030	3110	3190	3270	3350	3430	3510	3590	3670	3750	3830	3910
0	0.0841	0.0853	0.0818	0.0817	0.0821	0.0841	0.0842	0.0894	0.0881	0.0887	0.0894	0.0887	0.0895	0.089	0.0917	0.0904	0.0917	0.0936	0.0952	0.0971	0.1033	0.1061	0.1112	0.1149	0.1164	0.1213	0.1264	0.1332	0.1313	0.1406	0.1459	0.1492	0.1468	0.149	0.1515	0.1567	0.1614	0.1641	0.1691	0.1734	0.175	0.177	0.1812	0.1824	0.1878	0.1959	0.1946	0.2005	0.1962
0.25	0.087	0.0881	0.08835	0.091	0.0913	0.091509	0.0917	0.0924	0.0927	0.0934	0.099	0.105	0.1067	0.108	0.11	0.113	0.113	0.1142	0.1156	0.117	0.1181	0.119	0.1218	0.1238	0.1242	0.126	0.127	0.128	0.129	0.134	0.139	0.14	0.1439	0.144	0.146	0.148	0.15	0.1523	0.1524	0.1541	0.158	0.1638	0.166	0.16713	0.171	0.1728	0.1737	0.178	0.18
0.5	0.086	0.0871	0.08735	0.0891	0.08989	0.089509	0.091317	0.0917	0.09233	0.0925	0.09642	0.0975	0.0967	0.098	0.101	0.103	0.103	0.1012	0.106	0.1086	0.1071	0.11	0.1148	0.118	0.1192	0.12	0.121	0.1239	0.1252	0.131	0.137	0.138	0.139	0.14	0.141	0.143	0.1441	0.148	0.149	0.15	0.152	0.1538	0.15496	0.15713	0.158	0.1598	0.1637	0.1685	0.1677
1	0.096	0.0991	0.1035	0.1001	0.0989	0.1009	0.1017	0.107	0.1033	0.104	0.1042	0.1055	0.1067	0.1078	0.1099	0.1097	0.113	0.1112	0.1123	0.1146	0.1171	0.1191	0.1208	0.1218	0.122	0.1235	0.1249	0.1326	0.1252	0.1277	0.1278	0.1311	0.1232	0.1329	0.1302	0.133	0.1341	0.1342	0.136	0.1354	0.1364	0.138	0.1396	0.1413	0.1428	0.148	0.1427	0.1485	0.1427
2	0.086	0.1055	0.1075	0.1053	0.1088	0.1097	0.1089	0.1118	0.1108	0.1085	0.1111	0.1118	0.1124	0.115	0.1126	0.1122	0.1126	0.1144	0.1156	0.1163	0.1196	0.1179	0.118	0.1201	0.1193	0.1215	0.1205	0.1264	0.1212	0.1223	0.1212	0.1216	0.1216	0.1223	0.1227	0.1176	0.1236	0.1257	0.1264	0.1256	0.1244	0.124	0.1265	0.1254	0.1274	0.1309	0.1266	0.1332	0.1288
NMNAT2: CS Assay
	Time (Sec)
Conc.	0	80	160	310	390	470	550	630	710	790	870	950	1030	1110	1190	1270	1350	1430	1510	1590	1670	1750	1830	1910	1990	2070	2150	2230	2310	2390	2470	2550	2630	2710	2790	2870	2950	3030	3110	3190	3270	3350	3430	3510	3590	3670	3750	3830	3910
0	0.0841	0.0853	0.0818	0.0817	0.0821	0.0841	0.0842	0.0894	0.0881	0.0887	0.0894	0.0887	0.0895	0.089	0.0917	0.0904	0.0917	0.0936	0.0952	0.0971	0.1033	0.1061	0.1112	0.1149	0.1164	0.1213	0.1264	0.1332	0.1313	0.1406	0.1459	0.1492	0.1468	0.149	0.1515	0.1567	0.1614	0.1641	0.1691	0.1734	0.175	0.177	0.1812	0.1824	0.1878	0.1959	0.1946	0.2005	0.1962
0.25	0.0841	0.0853	0.0818	0.0917	0.0921	0.0941	0.0942	0.0994	0.0981	0.0987	0.0994	0.0987	0.0995	0.099	0.0997	0.0994	0.0997	0.0996	0.1052	0.10971	0.1093	0.1161	0.122	0.1249	0.1264	0.127	0.127	0.128	0.129	0.13	0.132	0.13492	0.1368	0.137	0.139	0.141	0.143	0.1441	0.1491	0.151	0.153	0.154	0.155	0.158	0.159	0.161	0.164	0.167	0.169
0.5	0.0941	0.0953	0.0988	0.09817	0.09821	0.09841	0.09842	0.09894	0.09881	0.09887	0.09894	0.09887	0.099	0.1089	0.10917	0.10904	0.112	0.1136	0.1152	0.1171	0.1118	0.1161	0.117	0.119	0.12	0.122	0.124	0.125	0.126	0.1265	0.1261	0.1272	0.128	0.128	0.12915	0.1297	0.13014	0.130641	0.1321	0.133223	0.13395	0.137	0.1382	0.13924	0.13978	0.1409	0.1446	0.1445	0.1462
1	0.108	0.1123	0.1126	0.1127	0.1122	0.112	0.1118	0.1124	0.1142	0.1119	0.1144	0.1145	0.114	0.1148	0.1146	0.1134	0.1112	0.1117	0.1097	0.1124	0.1142	0.1135	0.1145	0.1141	0.1131	0.1139	0.1123	0.113	0.1157	0.1168	0.1169	0.1122	0.116	0.1169	0.1186	0.115	0.1202	0.1197	0.1198	0.1189	0.1201	0.1202	0.1222	0.1231	0.1204	0.1218	0.1227	0.1209	0.1223
2	0.0973	0.0999	0.0995	0.0947	0.0974	0.096	0.0985	0.1007	0.0996	0.1	0.101	0.1018	0.101	0.102	0.1004	0.1003	0.101	0.0988	0.0973	0.0971	0.0972	0.0986	0.0984	0.1005	0.1005	0.1005	0.1025	0.1038	0.1012	0.1003	0.1014	0.1003	0.1003	0.1025	0.1037	0.1041	0.1061	0.1039	0.1053	0.104	0.1076	0.1056	0.1043	0.1051	0.1076	0.107	0.1078	0.11	0.1083
NMNAT3: CS Assay
	Time (Sec)
Conc.	0	80	160	310	390	470	550	630	710	790	870	950	1030	1110	1190	1270	1350	1430	1510	1590	1670	1750	1830	1910	1990	2070	2150	2230	2310	2390	2470	2550	2630	2710	2790	2870	2950	3030	3110	3190	3270	3350	3430	3510	3590	3670	3750	3830	3910
0	0.0612	0.0614	0.0617	0.0641	0.068	0.071	0.0755	0.0792	0.0791	0.0799	0.07885	0.0844	0.085	0.0836	0.0873	0.08924	0.08748	0.0885	0.0887	0.08949	0.091	0.09432	0.0944	0.107	0.111	0.12	0.1255	0.1396	0.138	0.147	0.1476	0.1489	0.1565	0.162	0.175	0.1795	0.186	0.191	0.201	0.206	0.21032	0.213	0.21836	0.225	0.2234	0.2294	0.2316	0.2349	0.246
0.25	0.0672	0.065	0.0667	0.068	0.071	0.0753	0.078	0.079	0.0781	0.0818	0.0781	0.079	0.0785	0.0786	0.0773	0.0824	0.0811	0.081	0.0827	0.08249	0.08181	0.0832	0.0824	0.0837	0.08103	0.0932	0.0981	0.1096	0.1128	0.11347	0.11876	0.12189	0.128	0.136	0.138	0.145	0.1476	0.151	0.1614	0.166	0.172	0.1753	0.186	0.185	0.188	0.194	0.206	0.205	0.2109
0.5	0.068	0.0676	0.0667	0.0685	0.06849	0.0693	0.0677	0.0792	0.0789	0.0795	0.0783	0.07814	0.078135	0.078126	0.079163	0.079124	0.079148	0.079235	0.0787	0.079249	0.0792288	0.0823	0.0824	0.0817	0.08403	0.0853132	0.0855	0.0896	0.0918	0.09857	0.0975	0.1089	0.1109	0.1199	0.1182	0.125	0.1266	0.1281	0.138	0.1426	0.14332	0.1443	0.1516	0.159	0.1654	0.16974	0.172926	0.173	0.186
1	0.0659	0.061	0.068	0.0716	0.072603	0.07368	0.077	0.0764	0.07639	0.07685	0.07634	0.07666	0.08654	0.0878	0.08673	0.09677	0.0846	0.08712	0.0865	0.08673	0.08712	0.08736	0.08694	0.08764	0.08731	0.08762	0.0906	0.091778	0.0929	0.0988	0.09721	0.0988	0.0963	0.0943	0.1008	0.1052	0.111	0.1175	0.1185	0.1211	0.125	0.1298	0.1283	0.13	0.134	0.142	0.151	0.153	0.158
2	0.0726	0.0708	0.0784	0.0697	0.0706	0.0746	0.066	0.06747	0.06756	0.076809	0.0761	0.0739	0.0746	0.084	0.0864	0.083	0.088	0.0898	0.0916	0.091778	0.091828	0.09284	0.09377	0.09346	0.094	0.0981	0.098	0.099836	0.1037	0.10873	0.10807	0.10862	0.10865	0.1083	0.10819	0.10842	0.1092	0.10907	0.10923	0.1109	0.11236	0.1136	0.1186	0.11859	0.11856	0.11909	0.1217	0.1258	0.12911
[truncated: 54 more columns]

[truncated: 5 more sheets: Figure S4, Figure S7, Figure S8, Figure S9, Figure S11]
